# Supplementary material for: Application of visual communication in digital animation advertising design using convolutional neural networks and big data
Source: PeerJ Comput Sci. 2023 Jun 7;9:e1383. doi: 10.7717/peerj-cs.1383 (PMC10280566; doi:10.7717/peerj-cs.1383)
Supplement: Supplemental Information 1 [file peerj-cs-09-1383-s001.zip]

Archive with 98 entries (77 files):
- Code/
- Code/.gitignore
- Code/.ipynb_checkpoints/
- Code/.ipynb_checkpoints/demo-checkpoint.ipynb
- Code/1layer.out
- Code/README.md
- Code/audio_meld_only.out
- Code/audio_our_only.out
- Code/dataset.py
- Code/dataset.pyc
- Code/demo.ipynb
- Code/dummy_model.py
- Code/dummy_model.pyc
- Code/facenet_pytorch_local/
- Code/facenet_pytorch_local/.gitignore
- Code/facenet_pytorch_local/.gitmodules
- Code/facenet_pytorch_local/.travis.yml
- Code/facenet_pytorch_local/LICENSE.md
- Code/facenet_pytorch_local/README.md
- Code/facenet_pytorch_local/__init__.py
- Code/facenet_pytorch_local/codecov.yml
- Code/facenet_pytorch_local/data/
- Code/facenet_pytorch_local/data/.gitignore
- Code/facenet_pytorch_local/data/multiface.jpg
- Code/facenet_pytorch_local/data/multiface_detected.png
- Code/facenet_pytorch_local/data/onet.pt
- Code/facenet_pytorch_local/data/pnet.pt
- Code/facenet_pytorch_local/data/rnet.pt
- Code/facenet_pytorch_local/data/test_images/
- Code/facenet_pytorch_local/data/test_images/angelina_jolie/
- Code/facenet_pytorch_local/data/test_images/angelina_jolie/1.jpg
- Code/facenet_pytorch_local/data/test_images/bradley_cooper/
- Code/facenet_pytorch_local/data/test_images/bradley_cooper/1.jpg
- Code/facenet_pytorch_local/data/test_images/kate_siegel/
- Code/facenet_pytorch_local/data/test_images/kate_siegel/1.jpg
- Code/facenet_pytorch_local/data/test_images/paul_rudd/
- Code/facenet_pytorch_local/data/test_images/paul_rudd/1.jpg
- Code/facenet_pytorch_local/data/test_images/shea_whigham/
- Code/facenet_pytorch_local/data/test_images/shea_whigham/1.jpg
- Code/facenet_pytorch_local/data/test_images_aligned/
- Code/facenet_pytorch_local/data/test_images_aligned/angelina_jolie/
- Code/facenet_pytorch_local/data/test_images_aligned/angelina_jolie/1.png
- Code/facenet_pytorch_local/data/test_images_aligned/bradley_cooper/
- Code/facenet_pytorch_local/data/test_images_aligned/bradley_cooper/1.png
- Code/facenet_pytorch_local/data/test_images_aligned/kate_siegel/
- Code/facenet_pytorch_local/data/test_images_aligned/kate_siegel/1.png
- Code/facenet_pytorch_local/data/test_images_aligned/paul_rudd/
- Code/facenet_pytorch_local/data/test_images_aligned/paul_rudd/1.png
- Code/facenet_pytorch_local/data/test_images_aligned/shea_whigham/
- Code/facenet_pytorch_local/data/test_images_aligned/shea_whigham/1.png
- Code/facenet_pytorch_local/models/
- Code/facenet_pytorch_local/models/inception_resnet_v1.py
- Code/facenet_pytorch_local/models/mtcnn.py
- Code/facenet_pytorch_local/models/utils/
- Code/facenet_pytorch_local/models/utils/detect_face.py
- Code/facenet_pytorch_local/models/utils/tensorflow2pytorch.py
- Code/facenet_pytorch_local/models/utils/training.py
- Code/facenet_pytorch_local/setup.py
- Code/facenet_pytorch_local/tests/
- Code/facenet_pytorch_local/tests/travis_requirements.txt
- Code/facenet_pytorch_local/tests/travis_test.py
- Code/haarcascade_frontalface_default.xml
- Code/main.py
- Code/models/
- Code/models/.ipynb_checkpoints/
- Code/models/.ipynb_checkpoints/Untitled-checkpoint.ipynb
- Code/models/Untitled.ipynb
- Code/models/__init__.py
- Code/models/__init__.pyc
- Code/models/attention_convolution_network.py
- Code/models/config.py
- Code/models/config.pyc
- Code/models/dialogue_gcn.py
- Code/models/dialogue_gcn.pyc
- Code/models/dialogue_gcn_2.py
- Code/models/dialogue_gcn_cell.py
- Code/models/dialogue_gcn_cell.pyc
- Code/models/expression_detector.py
- Code/models/frame_attention_network.py
- Code/models/sentiment_model.py
- Code/models/visual_features.py
- Code/mp4_to_wav
- Code/preprocess_videos.py
- Code/run_audio_meld.sh
- Code/run_audio_ours.sh
- Code/run_audio_visual.sh
- Code/run_demo.py
- Code/run_text_audio_visual.sh
- Code/run_text_visual.sh
- Code/run_texts.sh
- Code/run_texts_audio_meld.sh
- Code/run_texts_audio_our.sh
- Code/run_visual.sh
- Code/test_visual_features.py
- Code/text_audio_actually_our.out
- Code/text_audio_our.out
- Code/text_visual_1.out
- Code/texts_only.out
