# Supplementary material for: Application of visual communication in digital animation advertising design using convolutional neural networks and big data
Source: PeerJ Comput Sci. 2023 Jun 7;9:e1383. doi: 10.7717/peerj-cs.1383 (PMC10280566; doi:10.7717/peerj-cs.1383)
Supplement: Supplemental Information 1 [file peerj-cs-09-1383-s001.zip › Code/audio_our_only.out]

/scratch/grigorii/tools/anaconda3/lib/python3.7/site-packages/tensorflow/python/framework/dtypes.py:516: FutureWarning: Passing (type, 1) or '1type' as a synonym of type is deprecated; in a future version of numpy, it will be understood as (type, (1,)) / '(1,)type'.
  _np_qint8 = np.dtype([("qint8", np.int8, 1)])
/scratch/grigorii/tools/anaconda3/lib/python3.7/site-packages/tensorflow/python/framework/dtypes.py:517: FutureWarning: Passing (type, 1) or '1type' as a synonym of type is deprecated; in a future version of numpy, it will be understood as (type, (1,)) / '(1,)type'.
  _np_quint8 = np.dtype([("quint8", np.uint8, 1)])
/scratch/grigorii/tools/anaconda3/lib/python3.7/site-packages/tensorflow/python/framework/dtypes.py:518: FutureWarning: Passing (type, 1) or '1type' as a synonym of type is deprecated; in a future version of numpy, it will be understood as (type, (1,)) / '(1,)type'.
  _np_qint16 = np.dtype([("qint16", np.int16, 1)])
/scratch/grigorii/tools/anaconda3/lib/python3.7/site-packages/tensorflow/python/framework/dtypes.py:519: FutureWarning: Passing (type, 1) or '1type' as a synonym of type is deprecated; in a future version of numpy, it will be understood as (type, (1,)) / '(1,)type'.
  _np_quint16 = np.dtype([("quint16", np.uint16, 1)])
/scratch/grigorii/tools/anaconda3/lib/python3.7/site-packages/tensorflow/python/framework/dtypes.py:520: FutureWarning: Passing (type, 1) or '1type' as a synonym of type is deprecated; in a future version of numpy, it will be understood as (type, (1,)) / '(1,)type'.
  _np_qint32 = np.dtype([("qint32", np.int32, 1)])
/scratch/grigorii/tools/anaconda3/lib/python3.7/site-packages/tensorflow/python/framework/dtypes.py:525: FutureWarning: Passing (type, 1) or '1type' as a synonym of type is deprecated; in a future version of numpy, it will be understood as (type, (1,)) / '(1,)type'.
  np_resource = np.dtype([("resource", np.ubyte, 1)])
/scratch/grigorii/tools/anaconda3/lib/python3.7/site-packages/tensorboard/compat/tensorflow_stub/dtypes.py:541: FutureWarning: Passing (type, 1) or '1type' as a synonym of type is deprecated; in a future version of numpy, it will be understood as (type, (1,)) / '(1,)type'.
  _np_qint8 = np.dtype([("qint8", np.int8, 1)])
/scratch/grigorii/tools/anaconda3/lib/python3.7/site-packages/tensorboard/compat/tensorflow_stub/dtypes.py:542: FutureWarning: Passing (type, 1) or '1type' as a synonym of type is deprecated; in a future version of numpy, it will be understood as (type, (1,)) / '(1,)type'.
  _np_quint8 = np.dtype([("quint8", np.uint8, 1)])
/scratch/grigorii/tools/anaconda3/lib/python3.7/site-packages/tensorboard/compat/tensorflow_stub/dtypes.py:543: FutureWarning: Passing (type, 1) or '1type' as a synonym of type is deprecated; in a future version of numpy, it will be understood as (type, (1,)) / '(1,)type'.
  _np_qint16 = np.dtype([("qint16", np.int16, 1)])
/scratch/grigorii/tools/anaconda3/lib/python3.7/site-packages/tensorboard/compat/tensorflow_stub/dtypes.py:544: FutureWarning: Passing (type, 1) or '1type' as a synonym of type is deprecated; in a future version of numpy, it will be understood as (type, (1,)) / '(1,)type'.
  _np_quint16 = np.dtype([("quint16", np.uint16, 1)])
/scratch/grigorii/tools/anaconda3/lib/python3.7/site-packages/tensorboard/compat/tensorflow_stub/dtypes.py:545: FutureWarning: Passing (type, 1) or '1type' as a synonym of type is deprecated; in a future version of numpy, it will be understood as (type, (1,)) / '(1,)type'.
  _np_qint32 = np.dtype([("qint32", np.int32, 1)])
/scratch/grigorii/tools/anaconda3/lib/python3.7/site-packages/tensorboard/compat/tensorflow_stub/dtypes.py:550: FutureWarning: Passing (type, 1) or '1type' as a synonym of type is deprecated; in a future version of numpy, it will be understood as (type, (1,)) / '(1,)type'.
  np_resource = np.dtype([("resource", np.ubyte, 1)])
{'joy': 0, 'anger': 1, 'disgust': 2, 'fear': 3, 'sadness': 4, 'neutral': 5, 'surprise': 6}
{'joy': 0, 'anger': 1, 'disgust': 2, 'fear': 3, 'sadness': 4, 'neutral': 5, 'surprise': 6}
=== Constructing train dataset audio statistics ===
FIXED (9989, 6373)
False
(400, 6373) (9989, 400)
0.8072692082455653 [0.14357034 0.08090664 0.05566054 0.03172291 0.02821943 0.023885
 0.02006184 0.01699304 0.01260145 0.01059396 0.01016183 0.00892294
 0.00837865 0.00744012 0.00660504 0.00627403 0.00616683 0.00543595
 0.0051323  0.00492496 0.00470831 0.00451778 0.00426633 0.00419511
 0.00390583 0.00364482 0.00351441 0.00342713 0.00321689 0.00317068]
=== Finished audio statistics ===
Applying audio feature transforms to  train
0
100
200
300
400
500
600
700
800
900
1000
Applied audio feature transform to  train
Applying audio feature transforms to  val
0
100
Applied audio feature transform to  val
{'joy': 0, 'anger': 1, 'disgust': 2, 'fear': 3, 'sadness': 4, 'neutral': 5, 'surprise': 6}
Applying audio feature transforms to  test
0
100
200
Applied audio feature transform to  test
Epoch[0/15] - batch 0 Error: 2.0005710124969482
Epoch[0/15] - batch 100 Error: 158.1758319735527
Epoch[0/15] - batch 200 Error: 312.8063014149666
Epoch[0/15] - batch 300 Error: 464.3705363869667
Epoch[0/15] - batch 400 Error: 616.369145154953
Epoch[0/15] - batch 500 Error: 764.5066945254803
Epoch[0/15] - batch 600 Error: 916.572679489851
Epoch[0/15] - batch 700 Error: 1064.828698426485
Epoch[0/15] - batch 800 Error: 1216.98928591609
Epoch[0/15] - batch 900 Error: 1363.6467302143574
Epoch[0/15] - batch 1000 Error: 1511.8430268466473
/scratch/grigorii/tools/anaconda3/lib/python3.7/site-packages/sklearn/metrics/classification.py:1437: UndefinedMetricWarning: F-score is ill-defined and being set to 0.0 in labels with no predicted samples.
  'precision', 'predicted', average, warn_for)
torch.Size([1109, 2])
torch.Size([1109])
torch.Size([1109])
Validation Accuracy (Emotion):  0.4526600541027953
F1 Weighted 0.3253765685519401
Confusion matrix [[ 12  11   0   0   0 140   0]
 [ 12  33   0   0   0 108   0]
 [  0   2   0   0   0  20   0]
 [  2   5   0   0   0  33   0]
 [  6   5   0   0   0 100   0]
 [  3  10   0   0   0 455   2]
 [  9  10   0   0   0 129   2]]
Epoch[1/15] - batch 0 Error: 1.478650450706482
Epoch[1/15] - batch 100 Error: 129.6000336483121
Epoch[1/15] - batch 200 Error: 269.7666169181466
Epoch[1/15] - batch 300 Error: 409.03229150921106
Epoch[1/15] - batch 400 Error: 534.1103961840272
Epoch[1/15] - batch 500 Error: 670.9372135773301
Epoch[1/15] - batch 600 Error: 817.5601966753602
Epoch[1/15] - batch 700 Error: 957.1446304097772
Epoch[1/15] - batch 800 Error: 1097.578923739493
Epoch[1/15] - batch 900 Error: 1251.4097873941064
Epoch[1/15] - batch 1000 Error: 1390.5267148390412
torch.Size([1109, 2])
torch.Size([1109])
torch.Size([1109])
Validation Accuracy (Emotion):  0.4436429215509468
F1 Weighted 0.35384828196264034
Confusion matrix [[ 35   6   0   0   0 117   5]
 [ 30  26   0   0   0  91   6]
 [  3   2   0   0   0  16   1]
 [  8   0   0   0   0  32   0]
 [ 17   4   0   0   0  87   3]
 [ 39   8   0   0   0 416   7]
 [ 31   1   0   0   0 103  15]]
Epoch[2/15] - batch 0 Error: 1.0895130634307861
Epoch[2/15] - batch 100 Error: 128.23803117871284
Epoch[2/15] - batch 200 Error: 250.77852502465248
Epoch[2/15] - batch 300 Error: 372.5592651963234
Epoch[2/15] - batch 400 Error: 495.051185965538
Epoch[2/15] - batch 500 Error: 625.0071033239365
Epoch[2/15] - batch 600 Error: 750.0242037773132
Epoch[2/15] - batch 700 Error: 871.2123596146703
Epoch[2/15] - batch 800 Error: 993.0185248032212
Epoch[2/15] - batch 900 Error: 1124.7981378212571
Epoch[2/15] - batch 1000 Error: 1246.743827842176
torch.Size([1109, 2])
torch.Size([1109])
torch.Size([1109])
Validation Accuracy (Emotion):  0.4454463480613165
F1 Weighted 0.3572192674725733
Confusion matrix [[  8  30   0   0   1 112  12]
 [ 10  58   0   0   0  80   5]
 [  3   5   0   0   0  13   1]
 [  1   9   0   0   0  27   3]
 [  9  11   0   0   3  85   3]
 [ 11  41   0   0   2 405  11]
 [  7  27   0   0   1  95  20]]
Epoch[3/15] - batch 0 Error: 1.3314807415008545
Epoch[3/15] - batch 100 Error: 113.80557024478912
Epoch[3/15] - batch 200 Error: 217.40962398052216
Epoch[3/15] - batch 300 Error: 320.0197586584836
Epoch[3/15] - batch 400 Error: 438.57431528903544
Epoch[3/15] - batch 500 Error: 555.4638646636158
Epoch[3/15] - batch 600 Error: 663.5412092152983
Epoch[3/15] - batch 700 Error: 776.5363500756212
Epoch[3/15] - batch 800 Error: 887.2714722496457
Epoch[3/15] - batch 900 Error: 1001.0921994862147
Epoch[3/15] - batch 1000 Error: 1119.8705272045918
torch.Size([1109, 2])
torch.Size([1109])
torch.Size([1109])
Validation Accuracy (Emotion):  0.40937781785392247
F1 Weighted 0.350411793663804
Confusion matrix [[ 33  11   0   0   1  93  25]
 [ 25  23   0   0   0  73  32]
 [  4   3   0   0   0  11   4]
 [  4   3   0   0   0  27   6]
 [ 18   8   0   0   2  75   8]
 [ 36  24   0   0   9 361  40]
 [ 23  10   0   0   1  81  35]]
Epoch[4/15] - batch 0 Error: 1.5413914918899536
Epoch[4/15] - batch 100 Error: 89.11713263648562
Epoch[4/15] - batch 200 Error: 165.46381029710756
Epoch[4/15] - batch 300 Error: 262.6403552639822
Epoch[4/15] - batch 400 Error: 356.69838144027744
Epoch[4/15] - batch 500 Error: 464.42483441674267
Epoch[4/15] - batch 600 Error: 568.9158652490296
Epoch[4/15] - batch 700 Error: 660.5075499685772
Epoch[4/15] - batch 800 Error: 753.044799794472
Epoch[4/15] - batch 900 Error: 857.2447323883243
Epoch[4/15] - batch 1000 Error: 954.67642682328
torch.Size([1109, 2])
torch.Size([1109])
torch.Size([1109])
Validation Accuracy (Emotion):  0.38683498647430115
F1 Weighted 0.36027938374533824
Confusion matrix [[ 41  23   0   3   2  73  21]
 [ 26  57   0   4   1  53  12]
 [  5   3   0   0   0  10   4]
 [  3  11   0   0   0  22   4]
 [ 18  20   0   1   9  57   6]
 [ 62  55   0   5  17 296  35]
 [ 27  28   0   4   3  62  26]]
Epoch[5/15] - batch 0 Error: 0.2540048062801361
Epoch[5/15] - batch 100 Error: 73.56686309080396
Epoch[5/15] - batch 200 Error: 154.9253295072267
Epoch[5/15] - batch 300 Error: 238.11298130684008
Epoch[5/15] - batch 400 Error: 313.41949179104995
Epoch[5/15] - batch 500 Error: 397.84767280538654
Epoch[5/15] - batch 600 Error: 486.83022898331546
Epoch[5/15] - batch 700 Error: 574.7098351920795
Epoch[5/15] - batch 800 Error: 664.1434723242492
Epoch[5/15] - batch 900 Error: 742.209286518053
Epoch[5/15] - batch 1000 Error: 832.0815516390212
torch.Size([1109, 2])
torch.Size([1109])
torch.Size([1109])
Validation Accuracy (Emotion):  0.3435527502254283
F1 Weighted 0.3311761324595029
Confusion matrix [[ 56  15   0   6   6  66  14]
 [ 52  41   0   4   7  46   3]
 [  8   2   0   0   1  10   1]
 [  8   8   0   1   0  20   3]
 [ 37   8   0   4  11  47   4]
 [111  45   2   9  31 255  17]
 [ 49  14   0   5   4  61  17]]
Epoch[6/15] - batch 0 Error: 0.44959238171577454
Epoch[6/15] - batch 100 Error: 73.35089048277587
Epoch[6/15] - batch 200 Error: 140.23183034414615
Epoch[6/15] - batch 300 Error: 207.3145571722016
Epoch[6/15] - batch 400 Error: 274.1863067749691
Epoch[6/15] - batch 500 Error: 352.255247908648
Epoch[6/15] - batch 600 Error: 426.9123461925615
Epoch[6/15] - batch 700 Error: 494.66629049710036
Epoch[6/15] - batch 800 Error: 573.0036796232112
Epoch[6/15] - batch 900 Error: 652.540335615015
Epoch[6/15] - batch 1000 Error: 732.5056679399227
torch.Size([1109, 2])
torch.Size([1109])
torch.Size([1109])
Validation Accuracy (Emotion):  0.39224526600541026
F1 Weighted 0.34612658818872843
Confusion matrix [[ 12  18   2   1   4 101  25]
 [ 12  49   0   5   2  69  16]
 [  3   2   0   0   0  13   4]
 [  2   8   0   0   1  25   4]
 [ 10  17   1   3   9  63   8]
 [ 23  49   3   7  17 333  38]
 [ 10  19   0   4   7  78  32]]
Epoch[7/15] - batch 0 Error: 1.1902475357055664
Epoch[7/15] - batch 100 Error: 53.130246011358395
Epoch[7/15] - batch 200 Error: 111.52876775871846
Epoch[7/15] - batch 300 Error: 177.42056811589282
Epoch[7/15] - batch 400 Error: 237.63858815550338
Epoch[7/15] - batch 500 Error: 304.4382162890033
Epoch[7/15] - batch 600 Error: 371.020003174518
Epoch[7/15] - batch 700 Error: 428.94721552341457
Epoch[7/15] - batch 800 Error: 476.0619877043564
Epoch[7/15] - batch 900 Error: 541.5566430937479
Epoch[7/15] - batch 1000 Error: 615.2452421663072
torch.Size([1109, 2])
torch.Size([1109])
torch.Size([1109])
Validation Accuracy (Emotion):  0.35166816952209196
F1 Weighted 0.3330892896628639
Confusion matrix [[ 25  20   8   1   7  84  18]
 [ 31  51   0   1   2  60   8]
 [  6   2   1   0   1  10   2]
 [  6   9   1   1   0  20   3]
 [ 16  18   6   1  15  50   5]
 [ 63  59   6   2  35 275  30]
 [ 22  26   4   2   8  66  22]]
Epoch[8/15] - batch 0 Error: 0.9177623391151428
Epoch[8/15] - batch 100 Error: 45.20344273458409
Epoch[8/15] - batch 200 Error: 91.45578644300235
Epoch[8/15] - batch 300 Error: 152.74039249839768
Epoch[8/15] - batch 400 Error: 202.386744412261
Epoch[8/15] - batch 500 Error: 255.90494729119143
Epoch[8/15] - batch 600 Error: 313.4488992373857
Epoch[8/15] - batch 700 Error: 373.62021898230785
Epoch[8/15] - batch 800 Error: 422.0281534404217
Epoch[8/15] - batch 900 Error: 484.8590626624005
Epoch[8/15] - batch 1000 Error: 546.6338724760303
torch.Size([1109, 2])
torch.Size([1109])
torch.Size([1109])
Validation Accuracy (Emotion):  0.3678990081154193
F1 Weighted 0.33288587581820617
Confusion matrix [[ 20  16   5   1   8  95  18]
 [ 22  48   1   1   2  66  13]
 [  4   2   0   0   0  12   4]
 [  3   8   0   1   0  22   6]
 [ 20  19   4   0   5  58   5]
 [ 47  54   2   0  16 307  44]
 [ 15  29   1   3   7  68  27]]
Epoch[9/15] - batch 0 Error: 0.4374035894870758
Epoch[9/15] - batch 100 Error: 38.21024997568884
Epoch[9/15] - batch 200 Error: 83.2064125065358
Epoch[9/15] - batch 300 Error: 130.18175204325098
Epoch[9/15] - batch 400 Error: 176.7230162051078
Epoch[9/15] - batch 500 Error: 227.6798615031753
Epoch[9/15] - batch 600 Error: 276.3234518807849
Epoch[9/15] - batch 700 Error: 322.27295712378907
Epoch[9/15] - batch 800 Error: 378.645824638857
Epoch[9/15] - batch 900 Error: 433.196034883134
Epoch[9/15] - batch 1000 Error: 491.2164500640449
torch.Size([1109, 2])
torch.Size([1109])
torch.Size([1109])
Validation Accuracy (Emotion):  0.39404869251578
F1 Weighted 0.36516327655097547
Confusion matrix [[ 22  30   5   0   6  80  20]
 [ 17  73   1   3   3  46  10]
 [  5   3   1   0   1  10   2]
 [  3  13   0   1   0  19   4]
 [ 14  23   4   1  11  53   5]
 [ 50  61   6   4  20 301  28]
 [ 18  22   4   2   3  73  28]]
Epoch[10/15] - batch 0 Error: 0.8697123527526855
Epoch[10/15] - batch 100 Error: 35.4990148154169
Epoch[10/15] - batch 200 Error: 71.00976813981686
Epoch[10/15] - batch 300 Error: 112.65655853437698
Epoch[10/15] - batch 400 Error: 152.98950809495037
Epoch[10/15] - batch 500 Error: 202.89877524190533
Epoch[10/15] - batch 600 Error: 242.02497221460007
Epoch[10/15] - batch 700 Error: 287.94132980447694
Epoch[10/15] - batch 800 Error: 330.2021258420259
Epoch[10/15] - batch 900 Error: 374.9477472473509
Epoch[10/15] - batch 1000 Error: 431.12951127855865
torch.Size([1109, 2])
torch.Size([1109])
torch.Size([1109])
Validation Accuracy (Emotion):  0.3525698827772768
F1 Weighted 0.3413140659448686
Confusion matrix [[ 32  12   4   0   2  87  26]
 [ 41  35   5   4   2  46  20]
 [  5   3   1   0   0   9   4]
 [  7   7   0   1   0  17   8]
 [ 28  12   2   0  13  45  11]
 [ 71  41   5   1  11 269  72]
 [ 29  18   3   2   3  55  40]]
Epoch[11/15] - batch 0 Error: 8.106231689453125e-05
Epoch[11/15] - batch 100 Error: 35.69100164863539
Epoch[11/15] - batch 200 Error: 73.8777560597594
Epoch[11/15] - batch 300 Error: 112.55329221774113
Epoch[11/15] - batch 400 Error: 148.6425828335817
Epoch[11/15] - batch 500 Error: 182.04510873842023
Epoch[11/15] - batch 600 Error: 219.27424591386293
Epoch[11/15] - batch 700 Error: 260.0229982296019
Epoch[11/15] - batch 800 Error: 317.2331874467064
Epoch[11/15] - batch 900 Error: 363.3773507832288
Epoch[11/15] - batch 1000 Error: 409.94589011410943
torch.Size([1109, 2])
torch.Size([1109])
torch.Size([1109])
Validation Accuracy (Emotion):  0.35888187556357076
F1 Weighted 0.3418293198559604
Confusion matrix [[ 41   9   2   0   5  84  22]
 [ 41  26   1   7   6  50  22]
 [  5   3   1   0   0  10   3]
 [  6   4   0   1   0  20   9]
 [ 22  12   1   0  13  54   9]
 [ 69  28   3   4  24 277  65]
 [ 34  10   1   3   4  59  39]]
Epoch[12/15] - batch 0 Error: 0.0010138239013031125
Epoch[12/15] - batch 100 Error: 25.939306075239074
Epoch[12/15] - batch 200 Error: 63.15388836934403
Epoch[12/15] - batch 300 Error: 96.50604673814382
Epoch[12/15] - batch 400 Error: 132.00686355586436
Epoch[12/15] - batch 500 Error: 169.74164270998915
Epoch[12/15] - batch 600 Error: 210.78483374575478
Epoch[12/15] - batch 700 Error: 253.71520455367414
Epoch[12/15] - batch 800 Error: 291.8536002678364
Epoch[12/15] - batch 900 Error: 329.6323013848147
Epoch[12/15] - batch 1000 Error: 364.9937215562257
torch.Size([1109, 2])
torch.Size([1109])
torch.Size([1109])
Validation Accuracy (Emotion):  0.35437330928764654
F1 Weighted 0.32288140231156237
Confusion matrix [[ 31  17   2   1   6  91  15]
 [ 38  35   0   8   3  63   6]
 [  3   3   0   1   0  12   3]
 [  8   4   0   1   1  22   4]
 [ 17  15   0   6   8  59   6]
 [ 62  51   1  10  13 302  31]
 [ 30  16   2   3   6  77  16]]
Epoch[13/15] - batch 0 Error: 0.5933762192726135
Epoch[13/15] - batch 100 Error: 30.705953161332218
Epoch[13/15] - batch 200 Error: 56.35362574089754
Epoch[13/15] - batch 300 Error: 81.9623546182453
Epoch[13/15] - batch 400 Error: 110.00774826561032
Epoch[13/15] - batch 500 Error: 147.55342430594305
Epoch[13/15] - batch 600 Error: 180.99663888323732
Epoch[13/15] - batch 700 Error: 222.73505603434285
Epoch[13/15] - batch 800 Error: 260.13723947221615
Epoch[13/15] - batch 900 Error: 294.63003578668713
Epoch[13/15] - batch 1000 Error: 327.8991956333559
torch.Size([1109, 2])
torch.Size([1109])
torch.Size([1109])
Validation Accuracy (Emotion):  0.3624887285843102
F1 Weighted 0.33523749440185946
Confusion matrix [[ 36  19   3   1   5  82  17]
 [ 29  38   1   4   4  63  14]
 [  2   2   1   1   0  10   6]
 [  6   7   0   0   0  21   6]
 [ 19  12   1   3   8  57  11]
 [ 55  48   3   7  15 295  47]
 [ 18  21   2   4   2  79  24]]
Epoch[14/15] - batch 0 Error: 0.0
Epoch[14/15] - batch 100 Error: 30.394112639130014
Epoch[14/15] - batch 200 Error: 56.14795906583362
Epoch[14/15] - batch 300 Error: 86.92319755317115
Epoch[14/15] - batch 400 Error: 119.20373845638788
Epoch[14/15] - batch 500 Error: 152.143701338649
Epoch[14/15] - batch 600 Error: 189.3017228386854
Epoch[14/15] - batch 700 Error: 221.50476016529933
Epoch[14/15] - batch 800 Error: 250.9259009052156
Epoch[14/15] - batch 900 Error: 279.66375074672055
Epoch[14/15] - batch 1000 Error: 318.1833613157678
torch.Size([1109, 2])
torch.Size([1109])
torch.Size([1109])
Validation Accuracy (Emotion):  0.3534715960324617
F1 Weighted 0.3369962112115442
Confusion matrix [[ 43  14   2   1  10  83  10]
 [ 37  36   1   5  12  50  12]
 [  6   2   0   1   3   8   2]
 [  4   7   0   0   2  23   4]
 [ 25   8   0   1  19  50   8]
 [ 85  48   3   3  33 271  27]
 [ 35  19   0   1   5  67  23]]
Testing audio_text_ours0
torch.Size([2610, 2])
torch.Size([2610])
torch.Size([2610])
Validation Accuracy (Emotion):  0.3911877394636015
F1 Weighted 0.38197269963257796
Confusion matrix [[ 87  37   3   4  30 196  45]
 [ 80  79   2   8  36 118  22]
 [ 16  11   0   2   3  30   6]
 [  3  11   3   0   3  25   5]
 [ 32  19   1   1  42  91  22]
 [207  74   7  16  82 767 103]
 [ 53  22   3   4  19 134  46]]
