# Supplementary material for: Application of visual communication in digital animation advertising design using convolutional neural networks and big data
Source: PeerJ Comput Sci. 2023 Jun 7;9:e1383. doi: 10.7717/peerj-cs.1383 (PMC10280566; doi:10.7717/peerj-cs.1383)
Supplement: Supplemental Information 1 [file peerj-cs-09-1383-s001.zip › Code/demo.ipynb]

# %% [code]
import torch
import torch.nn as nn
import torch.optim as optim
from dataset import MELDDataset, Utterance, Dialogue
import pickle
from dummy_model import DummyModel
from torch.utils.data import DataLoader
from models.config import Config
from models.dialogue_gcn import DialogueGCN
from sklearn.metrics import f1_score, confusion_matrix


# %% [markdown]
## Load data

# %% [code]
config = Config()
audio_embed_path_test = "../MELD.Raw/audio_embeddings_feature_selection_emotion.pkl"
_, _, test_audio_emb = pickle.load(open(audio_embed_path_test, 'rb'))
test_dataset = MELDDataset("../MELD.Raw/test_sent_emo.csv", "../MELD.Raw/output_repeated_splits_test", test_audio_emb, name="test", config=config)
test_loader = DataLoader(test_dataset, batch_size=1)


# %% [markdown]
## Load model

# %% [code]
model_path = "model_saves/text0_epoch_image_only_7.pt"
model = DialogueGCN(config)
model = model.to("cuda")

state_dict = torch.load(model_path)
model.load_state_dict(state_dict['model_state_dict'])
model.eval()

# %% [code]
legend = {0:'joy', 1:'anger', 2:'disgust', 3:'fear', 4:'sadness', 5:'neutral', 6:'surprise'}


# %% [code]
def get_accuracy(predicted_emotion, predicted_sentiment, target):
    emotion_accuracy_acc = torch.eq(predicted_emotion, target[:,0]).sum().item() / target.size(0)
    sentiment_accuracy_acc = torch.eq(predicted_sentiment, target[:,1]).sum().item() / target.size(0)
    return emotion_accuracy_acc, sentiment_accuracy_acc


def test_model(model_name, model, test_loader):
    print("Testing " + model_name)
    model = model.eval()
    emotion_predicted_labels = []
    sentiment_predicted_labels = []
    emotion_target_labels = []
    sentiment_target_labels = []
    for i, (test_batch_input, test_batch_labels) in enumerate(test_loader):
        batch_emotion_correct_predicted_labels, batch_sentiment_predicted_labels, batch_val_count = validate_step(model, test_batch_input, test_batch_labels)
        emotion_predicted_labels.append(batch_emotion_correct_predicted_labels)
        #print(batch_emotion_correct_predicted_labels)
        sentiment_predicted_labels.append(batch_sentiment_predicted_labels)
        emotion_target_labels.append(torch.cat(test_batch_labels[0],0))
        sentiment_target_labels.append(torch.cat(test_batch_labels[1],0))

    emotion_predicted_labels = torch.cat(emotion_predicted_labels, 0).cuda()
    sentiment_predicted_labels = torch.cat(sentiment_predicted_labels, 0).cuda()
    emotion_target_labels = torch.cat(emotion_target_labels, 0)
    sentiment_target_labels = torch.cat(sentiment_target_labels, 0)
    target_labels = torch.cat([emotion_target_labels.unsqueeze(1), sentiment_target_labels.unsqueeze(1)], 1).cuda()

    emotion_f1_score = f1_score(emotion_target_labels.cpu().numpy(), emotion_predicted_labels.cpu().numpy(), average='weighted')        
    confusion = confusion_matrix(emotion_target_labels.cpu().numpy(), emotion_predicted_labels.cpu().numpy())
    emotion_accuracy, sentiment_accuracy = get_accuracy(emotion_predicted_labels, sentiment_predicted_labels, target_labels)
    #emotion_recalls, sentiment_recalls = get_recall_for_each_class(emotion_predicted_labels, sentiment_predicted_labels, target_labels)
    #emotion_precisions, sentiment_precisions = get_precision_for_each_class(emotion_predicted_labels, sentiment_predicted_labels, target_labels)
    #emotion_f1s, sentiment_f1s = get_f1_score_for_each_class(emotion_precisions, emotion_recalls, sentiment_precisions, sentiment_recalls)
    #emotion_weighted_f1, sentiment_weighted_f1 = get_weighted_F1(emotion_f1s, sentiment_f1s, target_labels)

    print("Validation Accuracy (Emotion): ", emotion_accuracy)
    print("F1 Weighted", emotion_f1_score)
    print("Confusion matrix", confusion)

def validate_step(model, input, target):
    target = torch.LongTensor(target).to("cuda")
    (output_logits_emotion, output_logits_sentiment) = model(input)
    output_labels_emotion = torch.argmax(output_logits_emotion, dim=1)
    output_labels_sentiment = torch.argmax(output_logits_sentiment, dim=1)
    return output_labels_emotion, output_labels_sentiment, target[0].size()

def preprocess_datapoint(datapoint):
    datapoint = list(datapoint[0])
    text = datapoint[0]
    for i, utt in enumerate(text):
        text[i] = (utt,)
    datapoint[0] = text    
    return datapoint

# %% [code]
test_model("GCN_TEXT model", model, test_loader)

# %% [markdown]
## Friends (test set of our dataset)

# %% [code]
dialogue_id = 30
datapoint = preprocess_datapoint(test_dataset[dialogue_id])
labels = test_dataset[dialogue_id][1]
predictions = validate_step(model, datapoint, labels)[0]

for i, pred in enumerate(predictions):
    print(legend[int(pred)], " : ", test_dataset[dialogue_id][0][0][i])


# %% [markdown]
## Seinfeld (test set of our dataset)

# %% [code]
texts = [(0, "maybe she just likes me for me."),
(1, "you want these?"),
(2, "what?"),
(1, "I stink!"),
(1, "I can’t play!"), 
(1, "The ball is just sitting there and I can’t hit it!"),
(1, "I only hit one really good ball that went way out!"),
(1, "I have no concentration!"),
(2, "What’s wrong?"),
(1, "I can’t get rid of the sand."),
(1, "There is still some in here won’t go away."),
(1, "I even got sand in the pockets."),
(2, "Come on, you are getting that all over the floor.")
]
utterances = []
for i, text_speaker in enumerate(texts):
    speaker, text = text_speaker
    utterance = Utterance(0, i, text, speaker, 0, 0, 0, 0, 0)
    utterances.append(utterance)
dialogue = Dialogue(0, utterances, visual_features=False)

# %% [code]
datapoint = preprocess_datapoint(dialogue.get_data())

# %% [markdown]
https://www.youtube.com/watch?v=iBaPplviA8o

# %% [code]
for i, pred in enumerate(validate_step(model, datapoint, [0])[0]):
    print(legend[int(pred)], " : ", texts[i][1])


# %% [code]
