# Supplementary material for: Application of visual communication in digital animation advertising design using convolutional neural networks and big data
Source: PeerJ Comput Sci. 2023 Jun 7;9:e1383. doi: 10.7717/peerj-cs.1383 (PMC10280566; doi:10.7717/peerj-cs.1383)
Supplement: Supplemental Information 1 [file peerj-cs-09-1383-s001.zip › Code/facenet_pytorch_local/__init__.py]

from .models.inception_resnet_v1 import InceptionResnetV1
from .models.mtcnn import MTCNN, PNet, RNet, ONet, prewhiten
from .models.utils.detect_face import extract_face
from .models.utils import training
