# Supplementary material for: Application of visual communication in digital animation advertising design using convolutional neural networks and big data
Source: PeerJ Comput Sci. 2023 Jun 7;9:e1383. doi: 10.7717/peerj-cs.1383 (PMC10280566; doi:10.7717/peerj-cs.1383)
Supplement: Supplemental Information 1 [file peerj-cs-09-1383-s001.zip › Code/facenet_pytorch_local/models/utils/training.py]

import torch
import numpy as np
import time


class Logger(object):

    def __init__(self, mode, length, calculate_mean=False):
        self.mode = mode
        self.length = length
        self.calculate_mean = calculate_mean
        if self.calculate_mean:
            self.fn = lambda x, i: x / (i + 1)
        else:
            self.fn = lambda x, i: x

    def __call__(self, loss, metrics, i):
        track_str = '\r{} | {:5d}/{:<5d}| '.format(self.mode, i + 1, self.length)
        loss_str = 'loss: {:9.4f} | '.format(self.fn(loss, i))
        metric_str = ' | '.join('{}: {:9.4f}'.format(k, self.fn(v, i)) for k, v in metrics.items())
        print(track_str + loss_str + metric_str + '   ', end='')
        if i + 1 == self.length:
            print('')


class BatchTimer(object):
    """Batch timing class.
    Use this class for tracking training and testing time/rate per batch or per sample.
    
    Keyword Arguments:
        rate {bool} -- Whether to report a rate (batches or samples per second) or a time (seconds
            per batch or sample). (default: {True})
        per_sample {bool} -- Whether to report times or rates per sample or per batch.
            (default: {True})
    """

    def __init__(self, rate=True, per_sample=True):
        self.start = time.time()
        self.end = None
        self.rate = rate
        self.per_sample = per_sample

    def __call__(self, y_pred, y):
        self.end = time.time()
        elapsed = self.end - self.start
        self.start = self.end
        self.end = None

        if self.per_sample:
            elapsed /= len(y_pred)
        if self.rate:
            elapsed = 1 / elapsed

        return torch.tensor(elapsed)


def accuracy(logits, y):
    _, preds = torch.max(logits, 1)
    return (preds == y).float().mean()


def pass_epoch(
    model, loss_fn, loader, optimizer=None, scheduler=None,
    batch_metrics={'time': BatchTimer()}, show_running=True,
    device='cpu', writer=None
):
    """Train or evaluate over a data epoch.
    
    Arguments:
        model {torch.nn.Module} -- Pytorch model.
        loss_fn {callable} -- A function to compute (scalar) loss.
        loader {torch.utils.data.DataLoader} -- A pytorch data loader.
    
    Keyword Arguments:
        optimizer {torch.optim.Optimizer} -- A pytorch optimizer.
        scheduler {torch.optim.lr_scheduler._LRScheduler} -- LR scheduler (default: {None})
        batch_metrics {dict} -- Dictionary of metric functions to call on each batch. The default
            is a simple timer. A progressive average of these metrics, along with the average
            loss, is printed every batch. (default: {{'time': iter_timer()}})
        show_running {bool} -- Whether or not to print losses and metrics for the current batch
            or rolling averages. (default: {False})
        device {str or torch.device} -- Device for pytorch to use. (default: {'cpu'})
        writer {torch.utils.tensorboard.SummaryWriter} -- Tensorboard SummaryWriter. (default: {None})
    
    Returns:
        tuple(torch.Tensor, dict) -- A tuple of the average loss and a dictionary of average
            metric values across the epoch.
    """
    
    mode = 'Train' if model.training else 'Valid'
    logger = Logger(mode, length=len(loader), calculate_mean=show_running)
    loss = 0
    metrics = {}

    for i_batch, (x, y) in enumerate(loader):
        x = x.to(device)
        y = y.to(device)
        y_pred = model(x)
        loss_batch = loss_fn(y_pred, y)

        if model.training:
            loss_batch.backward()
            optimizer.step()
            optimizer.zero_grad()

        metrics_batch = {}
        for metric_name, metric_fn in batch_metrics.items():
            metrics_batch[metric_name] = metric_fn(y_pred, y).detach().cpu()
            metrics[metric_name] = metrics.get(metric_name, 0) + metrics_batch[metric_name]
            
        if writer is not None and model.training:
            if writer.iteration % writer.interval == 0:
                writer.add_scalars('loss', {mode: loss_batch.detach().cpu()}, writer.iteration)
                for metric_name, metric_batch in metrics_batch.items():
                    writer.add_scalars(metric_name, {mode: metric_batch}, writer.iteration)
            writer.iteration += 1
        
        loss_batch = loss_batch.detach().cpu()
        loss += loss_batch
        if show_running:
            logger(loss, metrics, i_batch)
        else:
            logger(loss_batch, metrics_batch, i_batch)
    
    if model.training and scheduler is not None:
        scheduler.step()

    loss = loss / (i_batch + 1)
    metrics = {k: v / (i_batch + 1) for k, v in metrics.items()}
            
    if writer is not None and not model.training:
        writer.add_scalars('loss', {mode: loss.detach()}, writer.iteration)
        for metric_name, metric in metrics.items():
            writer.add_scalars(metric_name, {mode: metric})

    return loss, metrics


def collate_pil(x): 
    out_x, out_y = [], [] 
    for xx, yy in x: 
        out_x.append(xx) 
        out_y.append(yy) 
    return out_x, out_y 
