# Supplementary material for: Application of visual communication in digital animation advertising design using convolutional neural networks and big data
Source: PeerJ Comput Sci. 2023 Jun 7;9:e1383. doi: 10.7717/peerj-cs.1383 (PMC10280566; doi:10.7717/peerj-cs.1383)
Supplement: Supplemental Information 1 [file peerj-cs-09-1383-s001.zip › Code/facenet_pytorch_local/setup.py]

import setuptools, os

PACKAGE_NAME = 'facenet-pytorch'
VERSION = '0.5.0'
AUTHOR = 'Tim Esler'
EMAIL = 'tim.esler@gmail.com'
DESCRIPTION = 'Pretrained Pytorch face detection and recognition models'
GITHUB_URL = 'https://github.com/timesler/facenet-pytorch'

parent_dir = os.path.dirname(os.path.realpath(__file__))
import_name = os.path.basename(parent_dir)

with open('{}/README.md'.format(parent_dir), 'r') as f:
    long_description = f.read()

setuptools.setup(
    name=PACKAGE_NAME,
    version=VERSION,
    author=AUTHOR,
    author_email=EMAIL,
    description=DESCRIPTION,
    long_description=long_description,
    long_description_content_type='text/markdown',
    url=GITHUB_URL,
    packages=[
        'facenet_pytorch',
        'facenet_pytorch.models',
        'facenet_pytorch.models.utils',
        'facenet_pytorch.data',
    ],
    package_dir={'facenet_pytorch':'.'},
    package_data={'': ['*net.pt']},
    classifiers=[
        "Programming Language :: Python :: 3",
        "License :: OSI Approved :: MIT License",
        "Operating System :: OS Independent",
    ],
    install_requires=[
        'numpy',
        'requests',
    ],
)
