# Supplementary material for: Application of visual communication in digital animation advertising design using convolutional neural networks and big data
Source: PeerJ Comput Sci. 2023 Jun 7;9:e1383. doi: 10.7717/peerj-cs.1383 (PMC10280566; doi:10.7717/peerj-cs.1383)
Supplement: Supplemental Information 1 [file peerj-cs-09-1383-s001.zip › Code/facenet_pytorch_local/tests/travis_requirements.txt]

numpy==1.16.2
requests==2.21.0
https://download.pytorch.org/whl/cpu/torch-1.1.0-cp37-cp37m-win_amd64.whl; sys_platform == 'win32' and python_version == '3.7'
https://download.pytorch.org/whl/cpu/torch-1.1.0-cp36-cp36m-win_amd64.whl; sys_platform == 'win32' and python_version == '3.6'
https://download.pytorch.org/whl/cpu/torch-1.1.0-cp35-cp35m-win_amd64.whl; sys_platform == 'win32' and python_version == '3.5'
torch==1.1.0; sys_platform != 'win32'
torchvision==0.2.2
opencv-python>=4.1.0; sys_platform != 'win32'
scipy==1.3.0
scikit-image==0.15.0; sys_platform == 'win32'
pandas==0.24.2
coverage==4.5.3
codecov==2.0.15
jupyter==1.0.0
tensorboard==1.14.0
future==0.17.1
./
