# Supplementary material for: Application of visual communication in digital animation advertising design using convolutional neural networks and big data
Source: PeerJ Comput Sci. 2023 Jun 7;9:e1383. doi: 10.7717/peerj-cs.1383 (PMC10280566; doi:10.7717/peerj-cs.1383)
Supplement: Supplemental Information 1 [file peerj-cs-09-1383-s001.zip › Code/models/Untitled.ipynb]

# %% [code]
import torch

import random
import numpy as np

SEED = 1234

random.seed(SEED)
np.random.seed(SEED)
torch.manual_seed(SEED)
torch.backends.cudnn.deterministic = True

# %% [code]
from transformers import BertTokenizer

tokenizer = BertTokenizer.from_pretrained('bert-base-uncased')

# %% [code]
max_input_length = tokenizer.max_model_input_sizes['bert-base-uncased']

print(max_input_length)

# %% [code]
def tokenize_and_cut(sentence):
    tokens = tokenizer.tokenize(sentence) 
    tokens = tokens[:max_input_length-2]
    return tokens


# %% [code]
init_token_idx = tokenizer.cls_token_id
eos_token_idx = tokenizer.sep_token_id
pad_token_idx = tokenizer.pad_token_id
unk_token_idx = tokenizer.unk_token_id

# %% [code]
from torchtext import data

TEXT = data.Field(batch_first = True,
                  use_vocab = False,
                  tokenize = tokenize_and_cut,
                  preprocessing = tokenizer.convert_tokens_to_ids,
                  init_token = init_token_idx,
                  eos_token = eos_token_idx,
                  pad_token = pad_token_idx,
                  unk_token = unk_token_idx)

LABEL = data.LabelField(dtype = torch.float)

# %% [code]
from torchtext import datasets

train_data, test_data = datasets.IMDB.splits(TEXT, LABEL)

train_data, valid_data = train_data.split(random_state = random.seed(SEED))

# %% [code]
print(f"Number of training examples: {len(train_data)}")
print(f"Number of validation examples: {len(valid_data)}")
print(f"Number of testing examples: {len(test_data)}")

# %% [code]
print(vars(train_data.examples[6]))

# %% [code]
tokens = tokenizer.convert_ids_to_tokens(vars(train_data.examples[6])['text'])

print(tokens)

# %% [code]
LABEL.build_vocab(train_data)

# %% [code]
print(LABEL.vocab.stoi)

# %% [code]
BATCH_SIZE = 128

device = torch.device('cuda' if torch.cuda.is_available() else 'cpu')

train_iterator, valid_iterator, test_iterator = data.BucketIterator.splits(
    (train_data, valid_data, test_data), 
    batch_size = BATCH_SIZE, 
    device = device)

# %% [code]
from transformers import BertTokenizer, BertModel

bert = BertModel.from_pretrained('bert-base-uncased')

# %% [code]
import torch.nn as nn

class BERTGRUSentiment(nn.Module):
    def __init__(self,
                 bert,
                 hidden_dim,
                 output_dim,
                 n_layers,
                 bidirectional,
                 dropout):
        
        super().__init__()
        
        self.bert = bert
        
        embedding_dim = bert.config.to_dict()['hidden_size']
        
        self.rnn = nn.GRU(embedding_dim,
                          hidden_dim,
                          num_layers = n_layers,
                          bidirectional = bidirectional,
                          batch_first = True,
                          dropout = 0 if n_layers < 2 else dropout)
        
        self.out = nn.Linear(hidden_dim * 2 if bidirectional else hidden_dim, output_dim)
        
        self.dropout = nn.Dropout(dropout)
        
    def forward(self, text):
        
        #text = [batch size, sent len]
                
        with torch.no_grad():
            embedded = bert(text)[0]
                
        #embedded = [batch size, sent len, emb dim]
        
        _, hidden = self.rnn(embedded)
        
        #hidden = [n layers * n directions, batch size, emb dim]
        
        if self.rnn.bidirectional:
            hidden = self.dropout(torch.cat((hidden[-2,:,:], hidden[-1,:,:]), dim = 1))
        else:
            hidden = self.dropout(hidden[-1,:,:])
                
        #hidden = [batch size, hid dim]
        
        output = self.out(hidden)
        
        #output = [batch size, out dim]
        
        return output, hidden


# %% [code]
HIDDEN_DIM = 256
OUTPUT_DIM = 1
N_LAYERS = 2
BIDIRECTIONAL = True
DROPOUT = 0.25

model = BERTGRUSentiment(bert,
                         HIDDEN_DIM,
                         OUTPUT_DIM,
                         N_LAYERS,
                         BIDIRECTIONAL,
                         DROPOUT)

# %% [code]
def count_parameters(model):
    return sum(p.numel() for p in model.parameters() if p.requires_grad)

print(f'The model has {count_parameters(model):,} trainable parameters')

# %% [code]
for name, param in model.named_parameters():                
    if name.startswith('bert'):
        param.requires_grad = False

# %% [code]
import torch.optim as optim

optimizer = optim.Adam(model.parameters())
criterion = nn.BCEWithLogitsLoss()
model = model.to(device)
criterion = criterion.to(device)


# %% [code]
def binary_accuracy(preds, y):
    """
    Returns accuracy per batch, i.e. if you get 8/10 right, this returns 0.8, NOT 8
    """

    #round predictions to the closest integer
    rounded_preds = torch.round(torch.sigmoid(preds))
    correct = (rounded_preds == y).float() #convert into float for division 
    acc = correct.sum() / len(correct)
    return acc

def train(model, iterator, optimizer, criterion):
    epoch_loss = 0
    epoch_acc = 0
    model.train()
    for batch in iterator:
        optimizer.zero_grad()
        predictions = model(batch.text).squeeze(1)
        loss = criterion(predictions, batch.label)
        acc = binary_accuracy(predictions, batch.label)
        loss.backward()
        optimizer.step()
        epoch_loss += loss.item()
        epoch_acc += acc.item()
    return epoch_loss / len(iterator), epoch_acc / len(iterator)

# %% [code]
def evaluate(model, iterator, criterion):
    
    epoch_loss = 0
    epoch_acc = 0
    
    model.eval()
    
    with torch.no_grad():
        for batch in iterator:
            predictions = model(batch.text).squeeze(1)
            loss = criterion(predictions, batch.label)
            acc = binary_accuracy(predictions, batch.label)
            epoch_loss += loss.item()
            epoch_acc += acc.item()
    return epoch_loss / len(iterator), epoch_acc / len(iterator)

# %% [code]
import time

def epoch_time(start_time, end_time):
    elapsed_time = end_time - start_time
    elapsed_mins = int(elapsed_time / 60)
    elapsed_secs = int(elapsed_time - (elapsed_mins * 60))
    return elapsed_mins, elapsed_secs

# %% [code]
N_EPOCHS = 5

best_valid_loss = float('inf')

for epoch in range(N_EPOCHS):
    
    start_time = time.time()
    
    train_loss, train_acc = train(model, train_iterator, optimizer, criterion)
    valid_loss, valid_acc = evaluate(model, valid_iterator, criterion)
    end_time = time.time()
    epoch_mins, epoch_secs = epoch_time(start_time, end_time)
        
    if valid_loss < best_valid_loss:
        best_valid_loss = valid_loss
        torch.save(model.state_dict(), 'tut6-model.pt')
    
    print(f'Epoch: {epoch+1:02} | Epoch Time: {epoch_mins}m {epoch_secs}s')
    print(f'\tTrain Loss: {train_loss:.3f} | Train Acc: {train_acc*100:.2f}%')
    print(f'\t Val. Loss: {valid_loss:.3f} |  Val. Acc: {valid_acc*100:.2f}%')

# %% [code]
