# Supplementary material for: Application of visual communication in digital animation advertising design using convolutional neural networks and big data
Source: PeerJ Comput Sci. 2023 Jun 7;9:e1383. doi: 10.7717/peerj-cs.1383 (PMC10280566; doi:10.7717/peerj-cs.1383)
Supplement: Supplemental Information 1 [file peerj-cs-09-1383-s001.zip › Code/models/dialogue_gcn_cell.py]

import torch
from torch import nn
from torch.nn.parameter import Parameter
import math

class GraphConvolution(nn.Module):
    """
    Simple GCN layer, similar to https://arxiv.org/abs/1609.02907
    """

    def __init__(self, in_features, out_features, bias=True):
        super(GraphConvolution, self).__init__()
        self.in_features = in_features
        self.out_features = out_features
        self.weight = Parameter(torch.FloatTensor(self.in_features, self.out_features))
        if bias:
            self.bias = Parameter(torch.FloatTensor(self.out_features))
        else:
            self.register_parameter('bias', None)
        self.reset_parameters()

    def reset_parameters(self):
        stdv = 1. / math.sqrt(self.weight.size(1))
        torch.nn.init.xavier_uniform_(self.weight.data)
        if self.bias is not None:
            self.bias.data.uniform_(-0.1, 0.1)

    def forward(self, input, adj):
        support = torch.mm(input, self.weight)
        output = torch.spmm(adj, support)
        if self.bias is not None:
            return output + self.bias
        else:
            return output
