# Supplementary material for: Application of visual communication in digital animation advertising design using convolutional neural networks and big data
Source: PeerJ Comput Sci. 2023 Jun 7;9:e1383. doi: 10.7717/peerj-cs.1383 (PMC10280566; doi:10.7717/peerj-cs.1383)
Supplement: Supplemental Information 1 [file peerj-cs-09-1383-s001.zip › Code/models/sentiment_model.py]

import torch.nn as nn
import torch

class BERTGRUSentiment(nn.Module):
    def __init__(self,
                 bert,
                 hidden_dim,
                 output_dim,
                 n_layers,
                 bidirectional,
                 dropout):
        super().__init__()
        self.bert = bert
        embedding_dim = bert.config.to_dict()['hidden_size']
        self.rnn = nn.GRU(embedding_dim,
                          hidden_dim,
                          num_layers = n_layers,
                          bidirectional = bidirectional,
                          batch_first = True,
                          dropout = 0 if n_layers < 2 else dropout)
        self.out = nn.Linear(hidden_dim * 2 if bidirectional else hidden_dim, output_dim)
        self.dropout = nn.Dropout(dropout)
        
    def forward(self, text):
        #text = [batch size, sent len]      
        with torch.no_grad():
            embedded = self.bert(text)[0]
        #embedded = [batch size, sent len, emb dim]
        _, hidden = self.rnn(embedded)
        #hidden = [n layers * n directions, batch size, emb dim]
        if self.rnn.bidirectional:
            hidden = self.dropout(torch.cat((hidden[-2,:,:], hidden[-1,:,:]), dim = 1))
        else:
            hidden = self.dropout(hidden[-1,:,:])        
        #hidden = [batch size, hid dim]
        output = self.out(hidden)
        #output = [batch size, out dim]
        return output, hidden
