# Supplementary material for: Application of visual communication in digital animation advertising design using convolutional neural networks and big data
Source: PeerJ Comput Sci. 2023 Jun 7;9:e1383. doi: 10.7717/peerj-cs.1383 (PMC10280566; doi:10.7717/peerj-cs.1383)
Supplement: Supplemental Information 1 [file peerj-cs-09-1383-s001.zip › Code/mp4_to_wav]

cd ../MELD.Raw

cd dev_splits_complete
for filename in ./*
do
  ffmpeg -i ${filename%.*}.mp4 ${filename%.*}.wav
done
cd ..

cd output_repeated_splits_test
for filename in ./*
do
  ffmpeg -i ${filename%.*}.mp4 ${filename%.*}.wav
done
cd ..

cd train_splits
for filename in ./*
do
  ffmpeg -i ${filename%.*}.mp4 ${filename%.*}.wav
done
cd ..
