# Supplementary material for: Application of visual communication in digital animation advertising design using convolutional neural networks and big data
Source: PeerJ Comput Sci. 2023 Jun 7;9:e1383. doi: 10.7717/peerj-cs.1383 (PMC10280566; doi:10.7717/peerj-cs.1383)
Supplement: Supplemental Information 1 [file peerj-cs-09-1383-s001.zip › Code/run_text_audio_visual.sh]

run_id=1 # 2 3 4 5
python -u main.py 1 1 0 1 10 "text_audio_visual" $run_id > "text_audio_visual_${run_id}.out"
