# Supplementary material for: Application of visual communication in digital animation advertising design using convolutional neural networks and big data
Source: PeerJ Comput Sci. 2023 Jun 7;9:e1383. doi: 10.7717/peerj-cs.1383 (PMC10280566; doi:10.7717/peerj-cs.1383)
Supplement: Supplemental Information 1 [file peerj-cs-09-1383-s001.zip › Code/text_visual_1.out]

{'joy': 0	'anger': 1	'disgust': 2	'fear': 3	'sadness': 4	'neutral': 5	'surprise': 6}
{'joy': 0	'anger': 1	'disgust': 2	'fear': 3	'sadness': 4	'neutral': 5	'surprise': 6}
{'joy': 0	'anger': 1	'disgust': 2	'fear': 3	'sadness': 4	'neutral': 5	'surprise': 6}
